# Supplementary material for: Capture Sequencing to Explore and Map Rare Casein Variants in Goats
Source: Front Genet. 2021 Feb 23;12:620253. doi: 10.3389/fgene.2021.620253 (PMC7940697; doi:10.3389/fgene.2021.620253)
Supplement: Supplementary Table 2 — PROVEAN predictions of novel non-synonymous SNPs. [file Table_2.xlsx]

## Sheet: Sheet1
	Supplementary Table 2: PROVEAN predictions of novel non-synonymous SNPs.
	non-synonymous SNPs.	CHR position	Allele	SNP ID	Variant	PROVEAN score	Prediction (cutoff= -2.5)
	CSN1S1	6:85984154	A/G	ss7213522403	I59V	0.005	Neutral
	CSN2	6:86015278	G/C	ss7213522526	L11V	0.059	Neutral
	CSN2	6:86015259	T/C	ss7213522558	H17A	0.059	Neutral
	CSN2	6:86008103	G/A	ss7213522487	P198L	-4.947	Deleterious
	CSN1S2	6:86081790	T/C	ss7213522477	F32S	2.839	Neutral
	CSN1S2	6:86081887	T/C	ss7213522549	I35T	1.133	Neutral
	CSN1S2	6:86089407	G/A	ss7213522575	S184N	0.741	Neutral
	CSN3	6:86208927	G/A	ss7213522604	S54N	1.72	Neutral
	CSN3	6:86208939	G/C	ss7213522610	S58T	-1.001	Neutral
