# Supplementary material for: Capture Sequencing to Explore and Map Rare Casein Variants in Goats
Source: Front Genet. 2021 Feb 23;12:620253. doi: 10.3389/fgene.2021.620253 (PMC7940697; doi:10.3389/fgene.2021.620253)
Supplement: Supplementary Table 3 — Sequence variation at the CSN1S1 gene. [file Table_3.xlsx]

## Sheet: Sheet1
Supplementary Table 3: Sequence variation at the CSN1S1 gene.
CHR positiona	Ref allele	Alt allele	Type of variant	SNP ID	Frequency of alternative allele
					Nubian (7)	Desert (5)	Nilotic (7)	Taggar (7)	Saanen (2)	Bezoar ibex (2)	Nubian ibex (2)	Alpine ibex (1)
6:85973511	T	C	Upstream	rs642359103	0	0.7	0.75	0.7	1	0	0	0
6:85973788	C	T	Upstream	rs636067932	0	0.1	0	0.071	0	0	0	0
6:85973839	T	C	Upstream	rs660955921	0.286	0.1	0.143	0.214	0.5	1	0	0
6:85974145	A	G	Upstream	rs671553169	0.571	0.6	0.571	0.714	1	0	1	0
6:85974151	T	C	Upstream	rs647588354	0.571	0.6	0.571	0.714	1	0	1	0
6:85974376	A	T	Upstream	rs644371045	0	0.1	0	0.071	0	0	0	0
6:85974534	C	G	Upstream	rs671274137	0	0.1	0	0.071	0	0	0	0
6:85974607	A	T	Upstream	rs637542703	0.571	0.5	0.571	0.643	1	0	0	0
6:85974743	C	T	Upstream	rs658104486	0.214	0.1	0	0	0.5	0	0	0
6:85974871	A	G	Upstream	rs641987862	0.571	0.5	0.571	0.643	1	0	1	0
6:85974910	C	T	Upstream	rs654817409	0	0.1	0	0.071	0	0	0	0
6:85974912	G	A	Upstream	ss7213522414	0.571	0.6	0.571	0.714	1	1	1	1
6:85976857	A	G	Upstream	rs645806197	0.643	0.75	0.571	0.833	1	0	0	0
6:85976892	C	T	Upstream	ss7213522363	0.5	0.6	0.571	0.714	1	0.25	0	0
6:85976893	A	G	Upstream	ss7213522369	0.5	0.6	0.571	0.857	1	1	0	0
6:85976939	G	A	Upstream	ss7213522411	0.643	0.5	0.571	0.643	1	0	0	0
6:85976999	C	T	Upstream	ss7213522374	0.357	0.3	0.429	0.357	0	0	0	0
6:85977116	T	C	Upstream	rs650983243	0.214	0.1	14.3	0.286	1	0	0	0
6:85977292	A	G	Upstream	rs155505524	0.357	0.5	42.9	0.429	0	0	0.25	0
6:85977547	T	G	Upstream	ss7213522372	0	0	0	0	0	0	0.75	0.5
6:85977593	C	G	Upstream	rs661930533	0.214	0.1	0	0	0.5	0	0	0
6:85977607	A	G	Upstream	rs668059877	0	0.1	0	0.071	0	0	0	0
6:85977758	C	T	Upstream	rs650634012	0.357	0.4	0.429	0.357	0	0	0	0
6:85977895	G	A	Upstream	rs648923486	0	0	0	0	0	1	0	0
6:85977912	C	T	Upstream	ss7213522367	0.571	0.5	0.571	0.643	1	0	1	0.5
6:85977916	G	A	Upstream	ss7213522384	0.571	0.5	0.571	0.643	1	0	0	0
6:85977956	G	A	Upstream	rs650072116	0	0	0	0	0	1	0	0
6:85978133	G	A	Upstream	rs155505528	0.214	0.1	0.143	0.214	1	0	0	0.5
6:85978197	G	A	Upstream	ss7213522392	0.571	0.5	0.571	0.643	1	0	0	0
6:85978212	T	C	Upstream	ss7213522368	0	0	0	0	0	0	0.75	0.5
6:85978409	C	T	Upstream	rs155505530	0.571	0.5	0.571	0.643	1	0	0	0
6:85978529	A	G	5' UTR	rs268293065	0.214	0.1	0.143	0.214	0.5	0	0	0
6:85978580	C	G	Intron 1	ss7213522430	0	0	0	0	0	0	0.5	0.5
6:85978639	G	A	Intron 1	ss7213522446	0.571	0.5	0.571	0.643	1	0	0.5	0
6:85979027	C	T	Intron 1	rs666966894	0.571	0.5	0.571	0.643	1	0	0	0
6:85979525	A	T	Intron 1	ss7213522429	0.857	0.8	0.714	1	1	0	1	0.5
6:85979526	A	T	Intron 1	rs641785213	0.357	0.4	0.429	0.429	0	0	0	0
6:85979559	T	C	Intron 1	rs641785213	0.286	0.4	0.429	0.357	0	0	0	0
6:85979652	C	A	Intron 1	rs668779246	0.643	0.6	0.571	0.714	1	1	1	1
6:85979715	G	A	Intron 1	rs268293066	0.571	0.5	0.571	0.643	1	1	0	0
6:85979745	C	T	Intron 1	rs645774266	0.71	0.2	0.214	0	0	0	0	0
6:85980570	A	G	Intron 2	rs268293068	0.571	0.6	0.571	0.643	1	1	1	1
6:85980721	A	G	Intron 2	rs662128988	0.571	0.5	0.571	0.643	1	0	0	0
6:85980808	G	T	Intron 2	rs639138140	0.571	0.5	0.571	0.643	1	0	0	0
6:85980810	T	C	Intron 2	rs642294404	0	0	0	0	0	1	0	0
6:85980874	A	G	Intron 2	rs653927947	0.571	0.5	0.571	0.571	1	0	0	0
6:85981115	T	C	Intron 2	rs662952641	0.214	0.1	0.143	0.214	0.5	0	0	0
6:85981136	G	C	Intron 2	rs646158534	0.214	0.1	0.143	0.286	1	0	0	0
6:85981739	T	A	Intron 3	rs652562211	0.571	0.5	0.571	0.643	1	0	0	0
6:85981746	T	C	Intron 3	rs640961915	0	0.1	0	0.071	0	0	0	0
6:85981791	G	A	Intron 3	ss7213522432	0	0	0	0	0	0	0.75	0
6:85981799	T	A	Intron 3	rs642733753	0.571	0.5	0.571	0.643	1	0	1	1
6:85981816	G	T	Intron 3	rs668951777	0.571	0.5	0.571	0.643	1	0	0	0
6:85981837	G	A	Intron 3	ss7213522424	0	0	0	0	0	0	0.75	0
6:85981851	C	T	Intron 3	rs644993314	0.214	0.1	0.143	0.286	1	0	0	0.5
6:85982105	A	T	Intron 3	rs667892615	0.214	0.1	0.143	0.286	1	0	0	0
6:85982132	C	T	Intron 3	rs651309516	0	0.1	0	0.071	0	0	0	0
6:85982134	G	C	Intron 3	ss7213522423	0	0	0	0	0	0	0.5	0.5
6:85982136	G	A	Intron 3	rs644371134	0.571	0.5	0.571	0.643	1	0	0.25	0
6:85982149	T	C	Intron 3	rs663485629	0.571	0.5	0.571	0.643	1	0	0	0
6:85982287	G	A	Intron 3	rs655257929	0.214	0.4	0.429	0.357	0	0	0	0
6:85982329	C	T	Intron 3	ss7213522385	0	0	0	0	0	0	1	0.5
6:85982583	A	G	Intron 3	rs644189353	0.214	0.1	0	0	0.5	0	0	0
6:85982740	A	G	Intron 4	rs663050755	0.571	0.5	0.571	0.643	1	0	0	0
6:85982793	A	G	Intron 4	rs651223187	0.571	0.5	0.571	0.643	1	0	0	0
6:85982911	T	C	Intron 4	rs641560356	0.571	0.5	0.571	0.643	1	0	0.25	0
6:85983179	T	C	Intron 5	ss7213522444	0.214	0.1	0.143	0.286	1	0	0	0
6:85983185	C	T	Intron 5	rs655305219	0.571	0.5	0.571	0.643	1	0	0	0
6:85983257	C	A	Intron 5	rs643948879	0.571	0.5	0.571	0.643	1	0	0	0
6:85983279	C	T	Intron 5	ss7213522366	0	0	0	0	0	0	0.75	0.5
6:85983450	T	G	Intron 5	rs646946967	0	0.1	0.143	0.286	0	0	0	0
6:85983577	A	G	Intron 6	rs650357464	0.571	0.5	0.571	0.643	1	0	0	0
6:85983681	T	C	Intron 6	ss7213522451	1	1	1	1	1	1	1	1
6:85983700	G	A	Intron 6	ss7213522452	0.571	0.5	0.571	0.643	1	0	0	0
6:85983717	G	T	Intron 6	rs667110827	0.286	0.4	0.429	0.357	0	0	0	0
6:85983939	G	A	Intron 6	rs643578806	0.571	0.5	0.571	0.643	1	0	0	0
6:85984009	C	T	Intron 6	ss7213522364	0.357	0.4	0.429	0.357	0	0	0	0
6:85984028	C	T	Intron 6	ss7213522422	0.571	0.5	0.571	0.643	1	0	0	0
6:85984331	A	T	Intron 7	rs648337245	0.571	0.5	0.571	0.643	1	0	0	0
6:85984357	T	C	Intron 7	rs645446411	0.357	0.4	0.429	0.357	0	0	0	0
6:85984423	C	T	Intron 7	rs662510676	0.357	0.4	0.571	0.643	0.5	0	0.75	1
6:85984702	A	G	Intron 7	rs664134120	0.357	0.357	0.429	0.357	0	0	0	0
6:85984781	T	A	Intron 7	rs653583164	0.571	0.5	0.571	0.643	1	0	0	0
6:85984938	G	T	Intron 8	rs637444280	0.357	0.4	0.429	0.357	0	0	0	0
6:85984964	A	T	Intron 8	rs637444280	0.571	0.5	0.571	0.643	1	1	0.25	0
6:85985092	T	C	Intron 8	rs650024535	0.214	0.1	0	7.1	0.75	0	0	0
6:85985094	T	G	Intron 8	rs637833807	0.214	0.1	0	7.1	0.75	0	0	0
6:85985148	C	G	Intron 8	rs641488295	0	0	0.143	0.214	0	0.5	0	0
6:85985235	A	C	Intron 8	rs656427539	0.571	0.5	0.571	0.643	1	0.5	0	0
6:85985289	T	C	Intron 8	rs648949364	0.929	0.8	0.714	1	1	1	0.5	1
6:85985322	G	A	Intron 8	rs669933486	0.571	0.5	0.571	0.643	1	0.5	0	0
6:85985357	C	T	Intron 8	rs639351165	0.571	0.5	0.571	0.643	1	0.5	0	0
6:85985359	G	C	Intron 8	ss7213522398	0	0	0.143	0.214	0.25	0.5	0	0
6:85985458	G	A	Intron 8	rs660604001	0.571	0.5	0.571	0.667	1	0.75	0	0
6:85985622	T	A	Intron 8	rs652946444	0.643	0.5	0.429	0.429	0.75	0	0	0
6:85985630	T	C	Intron 8	rs636908549	0.214	0.1	0	0	0.5	0	0	0
6:85985736	C	A	Intron 8	rs666754986	0.214	0.4	0.429	0.357	0	0	0	0
6:85985765	G	T	Intron 8	rs654731191	0.571	0.5	0.571	0.643	1	0.5	0.25	0
6:85985820	T	C	Intron 8	rs643237386	0.571	0.5	0.571	0.643	1	0.5	0.75	0.5
6:85985954	T	C	Intron 8	rs671559225	0.357	0.3	0.143	0.357	0	0	0	0
6:85986246	C	T	Intron 8	rs670644813	0.571	0.5	0.571	0.643	1	0.5	0	0
6:85986455	A	G	Intron 9	rs635678998	0.571	0.5	0.571	0.643	1	0.5	0	0
6:85986893	G	A	Intron 9	rs670922899	0.214	0.1	0	0	0.5	0	0	0
6:85987078	A	G	Intron 9	ss7213522441	0.286	0.4	0.429	0.357	0	0	0.25	0
6:85987083	T	C	Intron 9	rs656473055	0.571	0.5	0.571	0.643	1	0.5	0.25	0
6:85987273	T	C	Intron 10	rs638843166	0.143	0.1	0.071	0.071	0	0	0	0
6:85987500	T	C	Intron 11	rs657035154	0.571	0.5	0.571	0.643	0.75	0	0	0
6:85987517	C	A	Intron 11	rs654313682	0.071	0.3	0.357	28.6	0	0	0	0
6:85987646	C	A	Intron 11	ss7213522416	0.5	0.5	0.571	0.643	0.75	0.5	0.5	0
6:85987658	A	T	Intron 11	ss7213522418	0.571	0.5	0.571	0.643	0.75	0.5	0.5	0
6:85987796	G	A	Intron 11	ss7213522442	0.3	0.125	0.417	0.5	0.5	0.5	0	0
6:85987829	C	T	Intron 11	rs667489238	0.5	0	0.125	37.5	0.5	0.5	0	0
6:85987882	G	T	Intron 11	rs657865680	0.3	0.125	0.167	0.167	1	0	0	0
6:85987939	G	C	Intron 11	ss7213522435	0.417	0	0.2	0.4	0	0.5	0	0
6:85988101	A	G	Intron 11	rs653301519	0.417	0.25	0.357	0.5	0.5	0.5	0	0
6:85988127	T	C	Intron 11	rs636319513	0.429	0.125	0.357	0.417	0.5	0.5	0	0
6:85988128	G	A	Intron 11	rs665220160	0.429	0.125	0.357	0.417	0.5	0.5	0	0
6:85988222	G	A	Intron 11	ss7213522383	0.5	0.25	0.417	66.7	0.75	0.25	0	0
6:85988301	C	T	Intron 11	ss7213522455	28.6	0.125	0.417	0.417	0.75	0.25	0	0
6:85988308	C	G	Intron 11	ss7213522408	28.6	0	0.333	0.333	0.5	0.25	0	0
6:85988405	C	A	Intron 11	ss7213522428	0.143	0	0.071	0.071	0	0	0	0
6:85988477	T	C	Intron 11	ss7213522399	0.929	0.8	0.714	1	0.5	1	1	1
6:85988639	G	A	Intron 11	rs268293072	0.571	0.5	0.571	0.643	0.75	0.5	0	0
6:85988643	T	A	Intron 11	rs268293072	28.6	0.4	0.5	0.5	0.75	0	0	0
6:85988650	T	C	Intron 11	ss7213522406	0.571	0.5	0.571	0.643	0.75	0.5	0	0
6:85988659	T	C	Intron 11	ss7213522412	0.929	0.8	0.714	1	0.75	1	1	1
6:85988664	T	C	Intron 11	ss7213522407	0.571	0.5	0.571	0.643	0.75	0.5	0	0
6:85988682	C	T	Intron 11	ss7213522431	0.571	0.5	0.571	0.643	0.75	0.5	0	0
6:85988739	G	A	Intron 12	rs669981537	0.571	0.5	0.571	0.643	0.75	0.5	0	0
6:85988745	T	G	Intron 12	ss7213522373	0.571	0.5	0.571	0.643	0.75	0.5	0	0
6:85988788	G	A	Intron 12	ss7213522400	28.6	0.2	0.143	0.357	0	0	0	0
6:85988840	A	G	Intron 12	ss7213522420	0.071	0	0	0	0.25	0	0	0
6:85989021	A	G	Intron 12	ss7213522393	0.571	0.5	0.571	0.643	0.75	0.5	-	-
6:85989166	T	C	Intron 12	ss7213522376	0.214	0.1	0	0	0	0	0	0
6:85989234	C	T	Intron 12	ss7213522458	0.571	0.5	0.571	0.643	0.75	0.5	0	0
6:85989287	A	G	Intron 12	rs656473055	0	0	0	0	0	0	0.5	0.5
6:85989481	G	T	Intron 13	ss7213522386	0.214	0.1	0	0	0.5	0	0	0
6:85989491	C	T	Intron 13	rs640356989	0.571	0.5	0.571	0.643	0.75	0.5	0.25	0
6:85989585	A	T	Intron 13	rs671705370	0.357	0.3	0.143	0.357	0	0	0	0
6:85989645	A	T	Intron 13	ss7213522427	0.929	0.8	0.714	0.1	0.75	1	1	1
6:85989691	A	C	Intron 13	rs648101189	0.571	0.5	0.571	0.643	0.75	0.5	0	0
6:85989826	A	T	Intron 13	rs653229207	0.929	0.8	0.714	0.1	0.75	0.5	1	1
6:85989834	T	C	Intron 13	rs652188707	0.571	0.5	0.571	0.643	0.75	0.5	0	0
6:85989876	A	G	Intron 13	rs640123346	0.571	0.5	0.571	0.643	0.75	0.5	0	0
6:85989948	C	A	Intron 13	rs657454108	0.571	0.5	0.571	0.643	0.75	0.5	1	0
6:85989951	A	G	Intron 13	rs639771738	0.571	0.5	0.571	0.643	0.75	0.5	0	0
6:85990092	A	T	Intron 13	rs643807394	0.571	0.5	0.571	0.643	0.75	0.5	1	0
6:85990118	G	T	Intron 13	rs671134107	0.286	0.1	0.071	0.071	0	0	0	0
6:85990136	A	T	Intron 13	rs665276100	0.571	0.5	0.571	0.643	0.75	0.5	0	0
6:85990152	T	C	Intron 13	rs668928865	0.571	0.5	0.571	0.643	0.75	0.5	0	0
6:85990162	C	T	Intron 13	rs656954781	0.571	0.5	0.571	0.643	0.75	0.5	0	0
6:85990349	C	T	Intron 13	rs642366679	0.571	0.5	0.571	0.643	0.75	0.5	1	0
6:85990408	G	A	Intron 13	rs671859394	0.571	0.5	0.571	0.643	0.75	0.5	0	0
6:85990454	A	G	Intron 13	ss7213522433	0.571	0.5	0.571	0.643	0.75	0.5	0	0
6:85990531	A	G	Intron 13	rs639419820	0.929	0.8	0.714	0.1	0.75	1	1	1
6:85990548	T	C	Intron 13	rs659775964	0.571	0.5	0.571	0.643	0.75	0.5	0	0
6:85990699	T	C	Intron 14	rs664113076	0.286	0.4	0.5	0.5	0.5	0	0	0
6:85990773	A	C	Intron 14	rs652605964	0.571	0.5	0.571	0.643	0.75	0.5	0	0
6:85990847	T	C	Intron 14	rs641173871	0.571	0.5	0.571	0.643	0.75	0.5	0.25	0
6:85990898	C	T	Intron 14	ss7213522390	0.571	0.5	0.571	0.571	0.75	0.25	0	0
6:85991241	A	T	Intron 14	rs645206885	0.571	0.5	0.571	0.643	0.75	0.5	0	0
6:85991247	T	C	Intron 14	rs659059033	0.071	0.1	0	0	0	0	0	0
6:85991284	G	A	Intron 14	rs653038802	0.286	0.4	0.5	0.5	0.75	0	0	0
6:85991330	A	T	Intron 14	ss7213522460	0.071	0.1	0	0	0	0	0	0
6:85991345	T	C	Intron 14	ss7213522381	0.929	0.8	0.714	0.1	0.75	1	1	1
6:85991355	G	A	Intron 14	ss7213522434	0.571	0.5	0.571	0.643	0.75	0.5	0	0
6:85991440	G	T	Intron 14	ss7213522448	0.571	0.5	0.571	0.643	0.75	0.5	0	0
6:85991446	G	T	Intron 14	ss7213522456	0.929	0.8	0.714	0.1	0.1	1	1	1
6:85991587	G	A	Intron 15	ss7213522371	0.571	0.5	0.571	0.643	0.75	0.5	0	0
6:85991602	C	T	Intron 15	ss7213522410	0.286	0.1	0.071	0.143	0	0	0	0
6:85991607	T	G	Intron 15	ss7213522405	0.571	0.5	0.571	0.643	0.75	0.5	0	0
6:85991635	G	A	Intron 15	ss7213522440	0.571	0.5	0.571	0.643	0.75	0.5	0	0
6:85991651	C	T	Intron 15	ss7213522362	0.571	0.5	0.571	0.643	0.75	0.5	0	0
6:85991685	T	C	Intron 15	rs640018836	0.571	0.5	0.571	0.643	0.75	0.5	0	0
6:85991743	C	A	Intron 15	rs268293073	0.571	0.5	0.571	0.643	0.75	0.5	0	0
6:85991803	A	T	Intron 15	ss7213522445	0.571	0.5	0.571	0.643	0.75	0.5	0	0
6:85991817	C	T	Intron 15	ss7213522459	0.571	0.5	0.571	0.643	0.75	0.5	0	0
6:85991831	A	C	Intron 15	ss7213522425	0.571	0.5	0.571	0.643	0.75	0.5	0	0
6:85991979	G	A	Intron 15	ss7213522365	0.571	0.5	0.571	0.643	0.75	0.5	0	0
6:85992145	C	T	Intron 15	ss7213522395	0.571	0.5	0.571	0.643	0.75	0.5	0	0
6:85992211	A	G	Intron 15	ss7213522382	0.571	0.5	0.571	0.643	0.75	0.5	0	0
6:85992328	C	T	Intron 15	ss7213522439	0	0	0	0	0	0	0.5	0
6:85992331	T	C	Intron 15	ss7213522377	0.571	0.5	0.571	0.643	0.75	0.5	0.25	0
6:85992418	C	T	Intron 15	ss7213522436	0.643	0.6	0.857	0.643	0.75	0.5	1	0
6:85992672	A	C	Intron 16	ss7213522402	0.286	0.2	0.143	0.357	0	0	0	0
6:85992703	C	T	Intron 16	ss7213522447	0.571	0.5	0.571	0.643	0.75	0.5	1	0
6:85992805	C	T	Intron 16	ss7213522379	0.571	0.5	0.571	0.643	0.75	0.5	0	0
6:85992960	C	T	Intron 16	ss7213522413	0	0	0.071	0.071	0	0	0	0
6:85993120	C	A	Intron 16	ss7213522387	0.286	0.4	0.5	0.5	0.75	0	0	0
6:85993314	T	C	Intron 16	ss7213522453	0.071	0	0.071	0.071	0	0	0	0
6:85993527	A	G	Intron 17	ss7213522404	0.571	0.5	0.571	0.643	0.75	0.5	0	0
6:85993557	T	A	Intron 17	ss7213522396	0.571	0.5	0.571	0.643	0.75	0.5	0	0
6:85993618	A	T	Intron 17	ss7213522450	0.571	0.5	0.571	0.643	0.75	0.5	0	0
6:85993643	C	T	Intron 17	ss7213522415	0.286	0.1	0.071	0.071	0	0	0	0
6:85993651	C	T	Intron 17	ss7213522361	0.571	0.5	0.571	0.643	0.75	0.5	0	0
6:85993699	G	A	Intron 17	ss7213522454	0.571	0.5	0.571	0.643	0.75	0.5	1	0.5
6:85993712	A	T	Intron 17	ss7213522389	0.571	0.5	0.571	0.643	0.75	0.5	0	0
6:85993727	T	C	Intron 17	ss7213522380	0.357	0.3	0.143	0.357	0	0	0	0
6:85993738	C	T	Intron 17	ss7213522378	0.571	0.5	0.571	0.571	0.75	0	0	0
6:85993774	A	C	Intron 17	ss7213522419	0.571	0.5	0.571	0.643	0.75	0.5	0	0
6:85993795	C	T	Intron 17	ss7213522426	0.571	0.5	0.571	0.643	0.75	0.5	0	0
6:85993904	T	C	Intron 17	ss7213522388	0.571	0.5	0.571	0.643	0.75	0.5	0	0
6:85993967	G	A	Intron 17	ss7213522375	0.286	0.4	0.5	0.5	0.75	0	0	0
6:85993972	T	C	Intron 17	ss7213522437	0.571	0.5	0.571	0.643	0.75	0.5	0	0
6:85994045	A	T	Intron 17	ss7213522417	0.571	0.5	0.571	0.643	0.75	0.5	0	0
6:85994113	T	C	Intron 18	ss7213522401	0.571	0.5	0.571	0.643	0.75	0.5	0	0
6:85994117	G	A	Intron 18	ss7213522394	0.571	0.5	0.571	0.643	0.75	0.5	0	0
6:85994216	A	G	Intron 18	rs268293074	0.571	0.5	0.571	0.643	0.75	0.5	0	0
6:85994245	T	C	Intron 18	ss7213522457	0	0	0	0	0	0	0.75	0
6:85994889	G	A	3' UTR	rs638961064	0.57	0.5	0.57	0.64	0.75	0	0	0
6:85994963	G	A	3' UTR	rs659204693	0.07	0.3	0.5	0.5	0	0	0	0
6:85995016	C	T	3' UTR	rs665845157	0.93	0.8	0.71	1	0.75	1	0.75	1
6:85995097	G	T	3' UTR	rs649896057	0.29	0.1	0.07	0.14	0	0	0	0
6:85995352	A	G	Downstream	rs667943591	0.57	0.5	0.57	0.64	0.75	0	0	0
6:85995496	A	G	Downstream	rs268293075	0.57	0.5	0.57	0.64	0.75	0.5	1	0
6:85995609	G	A	Downstream	rs268293076	0.57	0.5	0.57	0.64	0.75	0.5	1	0
6:85995699	T	C	Downstream	rs652304904	0.57	0.5	0.57	0.64	0.75	0.5	1	0
6:85995719	A	G	Downstream	ss7213522391	0	0	0	0	0	0	0.5	0
6:85995740	C	T	Downstream	ss7213522409	0	0	0	0	0	0	0.5	0
6:85995883	A	G	Downstream	ss7213522370	0	0	0	0	0.25	0	0	0
6:85995905	G	A	Downstream	rs665163781	0.29	0.4	0.5	0.5	0.75	0	0.25	0
6:85995908	C	A	Downstream	rs653338658	0	0	0	0.07	0	0	0	0
6:85996139	G	A	Downstream	rs268293077	0.5	0.5	0.57	0.58	0.75	0.5	0	0
6:85996240	T	C	Downstream	rs655125473	0.6	0.6	0.6	0.66	1	0	1	1
6:85996261	C	T	Downstream	rs663123563	0.2	0	0	0.25	0	0	0	0
a: Capra hircus autosome (CHR) position relative to reference sequences: NC_030813.
