# Supplementary material for: Capture Sequencing to Explore and Map Rare Casein Variants in Goats
Source: Front Genet. 2021 Feb 23;12:620253. doi: 10.3389/fgene.2021.620253 (PMC7940697; doi:10.3389/fgene.2021.620253)
Supplement: Supplementary Table 4 — Sequence variation at the CSN2 gene. [file Table_4.xlsx]

## Sheet: Sheet1
Supplementary Table 4: Sequence variation at the CSN2 gene.
CHR positiona	Ref allele	Alt allele	Type of variant	SNP ID	Frequency of alternative allele
					Nubian (7)	Desert (5)	Nilotic (7)	Taggar (7)	Saanen (2)	Bezoar ibex (2)	Nubian ibex (2)	Alpine ibex (1)
6:86015338	T	C	Upstream	rs155505540	0.14	0.1	0	0	0.5	0	0	0
6:86015492	T	C	Upstream	ss7213522531	0	0	0	0	0	0	0.25	1
6:86015703	C	G	Upstream	ss7213522499	0	0	0	0	0	0	0.25	1
6:86015756	C	T	Upstream	rs155505541	0.21	0.1	0	0.07	0	0	0.25	1
6:86015819	A	G	Upstream	rs662278561	0.36	0.2	0.14	0.29	0	0	0	0
6:86015830	C	T	Upstream	rs639868773	0.21	0.1	0	0	0	0	0	0
6:86016009	G	T	Upstream	ss7213522478	0	0.1	0	0	0	0	0	0
6:86016218	T	G	Upstream	ss7213522528	0	0	0	0	0	0	0	1
6:86013252	T	G	Intron 1	rs636614451	0.07	0.1	0	0	0.25	0.5	0.25	1
6:86013334	A	G	Intron 1	rs644271085	0	0	0	0.07	0	0	0	0
6:86013356	T	C	Intron 1	rs665283597	0.07	0.1	0	0	0.25	0.5	0.25	1
6:86013392	G	A	Intron 1	ss7213522551	0	0	0	0	0	0	0	1
6:86013398	C	T	Intron 1	ss7213522552	0	0	0	0	0	0	0	1
6:86013427	C	T	Intron 1	rs656736151	0.07	0.1	0	0	0.25	0.5	0.25	1
6:86013515	A	G	Intron 1	rs671247149	0	0	0	0.07	0	0	0	0
6:86013562	C	T	Intron 1	ss7213522505	0	0	0	0	0	0	0.5	0
6:86013702	G	A	Intron 1	rs645438069	0.21	0.1	0	0	0	0	0	0
6:86013727	G	A	Intron 1	rs662224591	0.07	0.1	0	0	0.25	0.5	0	0
6:86013782	A	G	Intron 1	rs636483997	0.07	0.1	0	0	0.25	0.5	0.5	1
6:86013784	G	A	Intron 1	rs659340186	0	0	0	0	0.25	0	0	0
6:86013835	A	G	Intron 1	rs640082159	0.64	0.8	0.79	0.57	1	1	0.5	0
6:86013905	A	G	Intron 1	ss7213522471	0	0	0	0	0	0	0	1
6:86013943	G	A	Intron 1	ss7213522461	0.07	0	0	0	0	0	0	0
6:86014126	C	T	Intron 1	ss7213522485	0	0	0	0	0	0	0	1
6:86014228	A	C	Intron 1	ss7213522545	0	0	0	0	0	0	0.25	1
6:86014233	G	A	Intron 1	ss7213522530	0	0	0	0	0	0.5	0	0
6:86014265	T	A	Intron 1	ss7213522522	0	0	0	0	0	0	0.25	0
6:86014301	T	G	Intron 1	rs664446634	0.36	0.6	0.79	0.5	0.75	0.5	0.75	0
6:86014302	T	C	Intron 1	ss7213522556	0	0	0	0	0	0	0.5	0
6:86014407	A	G	Intron 1	ss7213522550	0	0	0	0	0	0	0	1
6:86014441	A	T	Intron 1	rs655705745	0.07	0.1	0	0	0.25	0.5	0	0
6:86014611	C	G	Intron 1	rs640742489	0	0	0	0	0	0.5	0	0
6:86014682	T	C	Intron 1	ss7213522470	0	0	0	0	0	0	0.5	1
6:86014797	A	C	Intron 1	ss7213522525	0	0	0	0	0	0	0.25	1
6:86014863	A	G	Intron 1	ss7213522537	0.07	0	0	0	0	0	0	0
6:86015016	T	C	Intron 1	ss7213522466	7.1	0	0	0	0	0	0.5	0
6:86015172	A	T	Intron 1	rs645907849	0	0	0	0	0.25	0	0	0
6:86012488	T	C	Intron 2	rs666038787	0	0	0	0	0.25	0	0	0
6:86012664	G	A	Intron 2	rs654794574	0	0	0	0	0.25	0	0	0
6:86012892	G	A	Intron 2	rs646394877	0.21	0.1	0	0	0	0	0	0
6:86013088	T	C	Intron 2	rs671921852	0.07	0.1	0	0	0.25	0.5	0	0
6:86013093	T	C	Intron 2	rs637905296	0.07	0.1	0	0	0.25	0.5	0.25	1
6:86013094	G	A	Intron 2	ss7213522481	0	0	0	0	0	0	0	1
6:86013149	T	A	Intron 2	rs658855351	0	0	0	0	0.25	0.5	0	0
6:86012351	T	C	Intron 3	rs652578093	0.07	0.3	0.5	0.5	0	0	0	0
6:86012355	T	G	Intron 3	rs641172490	0	0	0	0.07	0	0	0	0
6:86010024	G	A	Intron 4	ss7213522547	0	0	0	0	0	0	0.25	0
6:86010104	C	T	Intron 4	rs649755234	0.21	0.1	0	0	0	0	0	0
6:86010178	G	A	Intron 4	rs654312663	0.29	0.4	0.5	0.5	0.5	0	0	0
6:86010264	C	T	Intron 4	rs663230839	0.21	0.1	0	0	0	0	0	0
6:86010306	G	A	Intron 4	ss7213522489	0	0	0	0	0	0	0.5	1
6:86010392	A	G	Intron 4	rs268293087	0.5	0.5	0.5	0.57	0.75	0.5	1	1
6:86010521	T	C	Intron 4	rs639695561	0.5	0.5	0.5	0.57	0.5	0.5	1	1
6:86011033	C	T	Intron 4	ss7213522468	0.1	0.25	0	0.1	0	1	1	0.5
6:86011103	C	G	Intron 4	rs660565631	0.29	0	0.25	0.1	0	0	0	0
6:86011528	T	C	Intron 4	ss7213522479	0	0	0	0	0	0	0.25	1
6:86011549	A	C	Intron 4	rs667530024	0.5	0.5	0.5	0.57	0.75	0.5	1	1
6:86011552	A	G	Intron 4	rs635997152	0.5	0.5	0.5	0.57	0.75	0.5	0.5	0
6:86011563	C	T	Intron 4	ss7213522492	0	0	0	0	0	0	0	1
6:86011605	A	G	Intron 4	rs651149466	0.29	0.4	0.5	0.57	0.75	0.5	0.75	0
6:86011654	T	C	Intron 4	rs665954962	0.07	0.1	0	0	0	0	0	0
6:86011815	T	C	Intron 4	rs667683495	0.43	0.5	0.5	0.57	0.75	0.5	0.75	0
6:86011896	T	C	Intron 4	rs664241680	0	0	0	0	0	0.5	0.5	0
6:86011926	A	G	Intron 4	rs655719246	0.21	0.4	0.5	0.5	0.5	0.5	0.75	0
6:86011951	G	A	Intron 4	ss7213522553	0	0	0	0	0	0	0.25	1
6:86012065	G	T	Intron 4	rs639412219	0.07	0.2	28.6	0	0	0	0	0
6:86012079	G	T	Intron 4	ss7213522559	0	0	0	0	0	0	1	1
6:86012090	A	G	Intron 4	rs657774927	0.07	0	0	0	0.25	1	0	0
6:86009827	C	T	Intron 5	rs659615307	0.21	0.1	0	0.07	0.25	0.5	0.5	0
6:86009867	A	G	Intron 5	rs268293086	0.5	0.5	0.5	0.57	0.75	0.5	0.25	1
6:86008491	C	T	Intron 6	rs646997026	0	0	0	0	0	0.5	0	0
6:86008578	C	T	Intron 6	rs642814733	0.21	0.4	0.5	0.5	0.5	0	0	0
6:86008812	G	A	Intron 6	rs268293084	0.5	0.5	0.5	0.57	0.75	0.5	0.25	1
6:86008828	A	G	Intron 6	rs671256736	0	0	0	0.07	0.25	0	0	0
6:86008941	T	C	Intron 6	ss7213522490	0	0	0	0	0	0.5	0	0
6:86008987	C	T	Intron 6	ss7213522532	0	0	0	0.07	0	0	0	0
6:86008988	A	G	Intron 6	rs637763302	0.21	0.4	0.5	0.5	0.5	0	0	0
6:86009018	T	G	Intron 6	rs663209101	0.07	0.1	0	0	0	0	0	0
6:86009039	A	C	Intron 6	rs666279676	0.36	0.2	0.14	0.36	0	0	0	0
6:86009064	T	C	Intron 6	ss7213522560	0	0	0	0	0	0	1	1
6:86009107	G	A	Intron 6	ss7213522509	0	0	0	0	0	0	1	0
6:86009297	G	A	Intron 6	rs668530498	0.07	0	0	0	0	0	0	0
6:86009425	C	T	Intron 6	rs656842933	0	0	0	0	0.25	0	0	0
6:86009478	C	T	Intron 6	ss7213522539	0	0	0	0	0	0	0.5	1
6:86009649	T	C	Intron 6	rs655431397	0.5	0.5	0.5	0.57	0.75	0.5	0.75	0
6:86009724	A	G	Intron 6	ss7213522554	0	0	0	0	0	0	0	1
6:86007476	G	T	Intron 7	rs660906427	0.5	0.5	0.5	0.57	0.75	0.5	0.25	1
6:86007506	T	A	Intron 7	rs644884403	0.21	0.1	0	0.07	0.25	0.5	0	0
6:86007572	G	A	Intron 7	rs638777837	0.5	0.5	0.5	0.57	0.75	0.5	0	0
6:86007588	C	A	Intron 7	rs657813857	0.14	0.1	0	0	0.5	0	0	0
6:86007882	A	G	Intron 7	rs667376600	0.29	0.1	0	0.07	0.25	0.5	0	0
6:86007323	A	G	3'UTR	ss7213522538	0	0	0	0	0	0.5	0	0
6:86006707	A	G	Intron 8	rs639155668	0.5	0.5	0.5	0.57	0.75	0.5	0.25	0
6:86006743	C	T	Intron 8	rs665182725	0	0	0	0.07	0	0	0	0
6:86006776	C	T	Intron 8	rs647270314	0	0	0	0	0.25	0	0	0
6:86006797	T	A	Intron 8	rs653823015	0.5	0.5	0.5	0.57	0.75	0.5	0	0
6:86006815	A	T	Intron 8	rs645692325	0.07	0	0	0	0	0	0	0
6:86006862	G	A	Intron 8	ss7213522536	0	0	0	0.07	0	0	0	0
6:86006864	A	G	Intron 8	rs663557891	0.21	0.1	0	0	0	0	0	0
6:86006920	G	A	Intron 8	rs641981562	0	0	0	0.07	0	0	0	0
6:86007097	A	G	Intron 8	rs651152675	0.21	0.1	0	0	0	0	0	0
6:86007104	T	C	Intron 8	ss7213522506	0	0	0	0	0	0.5	0.25	0
6:86006394	G	A	3'UTR	rs658253664	0	0	0	0	0.25	0	0	0
6:86001334	A	G	Downstream	rs648567502	0.5	0.2	0.21	0.43	0	0.5	0	0
6:86001352	T	C	Downstream	rs648051134	0.14	0.6	0.36	0.36	0.5	0	0	0
6:86001591	T	C	Downstream	rs658587476	0.21	0.1	0	0	0	0	0	0
6:86002164	C	G	Downstream	rs663077681	0	0	0.33	0.5	0	0	0	0
6:86002250	T	C	Downstream	rs661993322	1	1	0.75	0.75	1	1	0	0
6:86002367	C	T	Downstream	ss7213522464	0.2	0.67	0.42	0.33	0.25	0	0	0
6:86002467	G	T	Downstream	ss7213522519	0.4	0.4	0.43	0.3	0	0.25	1	1
6:86002513	A	G	Downstream	ss7213522503	0	0	0	0	0	0	-	0.5
6:86002527	C	T	Downstream	rs654050113	0.17	0.5	0.43	0.4	0.75	0	0	0
6:86002702	C	A	Downstream	ss7213522513	0.17	0.25	0	0.13	0	0.5	-	0.5
6:86002730	A	G	Downstream	rs659436023	0.33	0.5	0.75	0.88	1	0	-	0.5
6:86003070	T	G	Downstream	rs656289904	0.75	0.63	0.88	0.5	0	0	1	1
6:86004480	A	G	Downstream	rs636821078	0	1	1	0	0	0	1	1
6:86005455	C	T	Downstream	rs663754549	0.07	0.2	0.29	0	0	0	1	0
6:86005793	T	C	Downstream	rs664018913	0.21	0.1	0	0	0	0	0	0
a: Capra hircus autosome (CHR) position relative to reference sequences: NC_030813.
