# Supplementary material for: Capture Sequencing to Explore and Map Rare Casein Variants in Goats
Source: Front Genet. 2021 Feb 23;12:620253. doi: 10.3389/fgene.2021.620253 (PMC7940697; doi:10.3389/fgene.2021.620253)
Supplement: Supplementary Table 5 — Sequence variation at the CSN1S2 gene. [file Table_5.xlsx]

## Sheet: Sheet1
Supplementary Table 5: Sequence variation at the CSN1S2 gene.
CHR positiona	Ref allele	Alt allele	Type of variant	SNP ID	Frequency of alternative allele
					Nubian (7)	Desert (5)	Nilotic (7)	Taggar (7)	Saanen (2)	Bezoar ibex (2)	Nubian ibex (2)	Alpine ibex (1)
6:86071997	C	A	Upstream	rs647221922	0.357	0.2	0	0.071	0.25	0	0	0
6:86072011	G	A	Upstream	ss7213522463	0	0.2	0.143	0.214	0	1	0.25	1
6:86072162	G	A	Upstream	ss7213522501	0.5	0.75	1	0.857	0.75	0	0	0
6:86072297	A	G	Upstream	ss7213522482	0	0.3	0.143	0.143	0	0.75	0	1
6:86072302	T	C	Upstream	ss7213522518	0	0.3	0.143	0.214	0	1	0	1
6:86072310	C	T	Upstream	ss7213522541	0	0.2	0.143	0.214	0	1	0	1
6:86072489	C	T	Upstream	rs655493320	0	0	0	0.071	0	0	0	0
6:86072510	A	C	Upstream	rs644114924	0.5	0.7	0.929	0.857	0.25	1	0.5	1
6:86072577	G	A	Upstream	rs669418213	0.071	0	0	0	0	0	0	0
6:86072674	T	C	Upstream	rs657805172	0	0.2	0.143	0.214	0	1	0	1
6:86072946	A	C	Upstream	rs646166753	0.5	0.5	0.714	0.071	0.25	0	0	0
6:86073172	C	T	Upstream	rs671204780	0	0.2	0.214	0.214	0	1	0	1
6:86073532	T	C	Upstream	ss7213522548	0	0.2	0.143	0.214	0	0.75	0	0.5
6:86073833	G	C	Upstream	ss7213522517	0	0.1	0	0.167	0	0.75	0	0
6:86073834	A	G	Upstream	ss7213522535	0.429	0.6	0.9	0.9	0.5	1	-	1
6:86074369	T	A	Upstream	ss7213522555	1	1	1	1	0	1	0	0
6:86074383	A	T	Upstream	ss7213522497	0.625	0.833	1	0.75	0	1	-	1
6:86074572	A	C	Upstream	rs671587115	0.5	0.7	0.7	0.6	1	0	0	0
6:86074665	T	C	Upstream	rs660739669	0.571	0.75	0.917	0.833	1	1	1	1
6:86074734	A	G	Upstream	rs659222861	0.429	0.3	0.071	0.143	0	0	0	0
6:86074764	G	A	Upstream	rs652292803	0.5	0.5	0.786	0.571	0.75	0	0	0
6:86074853	G	T	Upstream	rs646939225	0	0	0	0.071	0	0.5	0.5	0.5
6:86074879	C	T	Upstream	rs649738359	0	0	0	0.071	0.5	0.5	0.5	0.5
6:86074984	G	A	Upstream	rs641468827	0.714	0.5	0.714	0.571	0.25	0	0	0
6:86075043	G	A	Upstream	rs660110651	0	0.3	0.143	0.143	0	0.5	-	1
6:86075220	G	A	Upstream	rs643641198	0	0.2	0.143	0.214	0	0.5	0	1
6:86075300	C	T	Upstream	rs666771385	0	0.2	0.143	0.286	0.5	0.5	0.25	1
6:86075472	T	C	Upstream	rs648085381	0	0.2	0.143	0.214	0	0.5	0	1
6:86075852	G	A	Upstream	rs652193017	0	0.2	0.143	0.143	0	0	0	0
6:86075865	T	C	Upstream	rs650628705	0	0.2	0.143	0.214	0	0.5	0	1
6:86075876	A	G	Upstream	rs643729480	0.5	0.7	0.857	0.714	0.25	0.5	0.25	1
6:86075961	G	A	Upstream	rs668842198	0	0.2	0.143	0.214	0	0.5	0	1
6:86075969	C	T	Upstream	rs656921357	0	0.2	0.143	0.214	0	0.5	0	1
6:86076165	A	G	Upstream	rs645454921	0	0	0	0.071	0.5	0	0	0
6:86076276	C	T	Upstream	rs636944989	0	0.2	0.143	0.214	0	0.5	0	1
6:86076332	C	T	Upstream	rs640374293	0.143	0.1	0	0.071	0.25	0	0.5	0
6:86076650	G	A	Upstream	ss7213522491	0	0	0	0	0.5	0	0	0
6:86076779	A	C	Upstream	rs665455494	0	0.2	0.214	0.286	0	0.5	0	1
6:86076922	G	A	5'UTR	rs664326818	0	0.2	0.214	0.286	0	0.5	0	1
6:86076931	T	C	Intron 1	ss7213522502	0	0	0	0	0.25	0	0	0
6:86076980	C	T	Intron 1	rs638023710	0	0	0	0.071	0.5	0	0	0
6:86077378	C	T	Intron 1	rs671051579	0	0.2	0.214	0.286	0	0.5	0	1
6:86077505	C	G	Intron 1	rs652211181	0.143	0.2	0.571	0.214	0.25	0	0	0
6:86077879	A	T	Intron 1	rs644854012	0	0.2	0.214	0.286	0	0.5	0	1
6:86078007	A	G	Intron 1	ss7213522483	0.5	0.3	0.714	0.571	0.75	0.5	-	0
6:86078217	C	T	Intron 1	rs667766247	0	0.2	0.214	0.286	0	0.5	0	1
6:86078370	G	A	Intron 1	rs651165094	0	0.2	0.214	0.286	0	0.5	0	1
6:86078947	T	C	Intron 1	rs648264236	0	0	0	0.071	0.5	0	0	0
6:86078991	A	G	Intron 1	rs636598776	0.5	0.4	0.714	0.5	0.25	0	0	0
6:86079078	C	A	5'UTR	ss7213522467	0.214	0.2	0	0	0	0	0	0
6:86079086	G	A	5'UTR	ss7213522475	0.5	0.6	0.929	0.857	0.75	1	1	1
6:86079087	T	C	5'UTR	ss7213522465	0.5	0.6	0.929	0.857	0.75	1	1	1
6:86079145	A	C	Intron2	rs653982056	0.5	0.4	0.714	0.5	0.25	0	0	0
6:86079174	G	A	Intron2	rs652856715	0.071	0.1	0.071	0.071	0	0	0	0
6:86079206	A	G	Intron2	rs647347033	0	0	0	0.071	0	0	0	0
6:86079355	G	A	Intron2	rs644528109	0	0	0	0.071	0	0	0	0
6:86079506	A	G	Intron2	rs640033360	0	0.2	0.214	0.357	0	0.5	0	1
6:86079850	A	T	Intron2	rs653793115	0.929	1	1	1	1	1	1	1
6:86079911	T	A	Intron2	rs646647090	0.143	0.1	0	0	0	0	0	0
6:86080015	G	A	Intron2	rs644023206	0	0.2	0.214	0.286	0	0.5	0.75	1
6:86080228	G	C	Intron2	ss7213522540	0.071	0.1	0.071	0.071	0	0	0	0
6:86080446	T	A	Intron2	ss7213522529	0	0	0	0	0	0	0.25	0
6:86080481	T	G	Intron2	rs638583658	0	0	0.071	0.143	0	1	0	0
6:86080612	T	A	Intron2	rs659835742	0.214	0.3	0.143	0.286	0.5	1	0.5	1
6:86080651	A	C	Intron2	rs650877781	0.714	0.7	0.786	0.786	0.5	0.5	0	0
6:86080714	A	G	Intron2	rs644115011	0.071	0	0	0	0	0	0	0
6:86080760	G	C	Intron2	rs664777748	0.214	0.2	0.071	0.143	0.25	0.5	0	0
6:86080807	T	A	Intron2	ss7213522524	0	0	0	0	0	0	0.5	0
6:86080919	G	A	Intron 3	rs645673912	0.5	0.5	0.786	0.714	0.75	1	0.75	1
6:86081135	T	G	Intron 3	rs268293089	0.5	0.5	0.714	0.571	0.75	0.5	0	0
6:86081367	A	G	Intron 3	ss7213522534	0	0.3	0.143	0.214	0.5	0.5	1	0
6:86081390	T	C	Intron 3	ss7213522486	0	0.3	0.143	0.214	0.5	0	0.75	0
6:86081493	A	G	Intron 3	rs651790097	0.071	0.1	0.071	0.071	0	0	0	0
6:86081596	G	A	Intron 3	ss7213522521	0	0	0	0	0	0	0.5	0
6:86081947	G	A	Intron 5	rs658030865	0.571	0.4	0.714	0.5	0.25	0	0	0
6:86081982	G	A	Intron 5	ss7213522557	0	0	0	0	0	0	0.75	0
6:86082011	C	A	Intron 5	rs658860170	0	0.1	0	0	0	0	0	0
6:86082022	T	C	Intron 5	ss7213522496	0	0	0	0	0	0	0.75	0
6:86082052	T	G	Intron 5	ss7213522527	0	0	0	0	0	0	0.75	0
6:86082213	A	G	Intron 5	ss7213522514	1	1	1	1	1	1	1	1
6:86082225	G	A	Intron 5	ss7213522515	0	0	0	0	0	0	0.75	0
6:86082245	G	C	Intron 5	rs653794912	0	0.1	0	0	0	0	0	0
6:86082252	C	G	Intron 5	ss7213522493	0	0	0	0	0	0	0.75	0
6:86082485	A	C	Intron 6	ss7213522488	0	0	0	0	0	0	0.75	0
6:86082487	T	C	Intron 6	ss7213522507	0	0	0	0	0	0	0.75	0
6:86082493	C	T	Intron 6	rs670450558	0.143	0.1	0.071	0.286	0.75	1	0	0
6:86082528	C	T	Intron 6	ss7213522520	0	0	0	0	0	0	0.75	0
6:86082530	T	C	Intron 6	ss7213522508	0	0	0	0	0	0	0	1
6:86082752	T	A	Intron 6	rs637144951	0.214	0.1	0.071	0.214	0.75	0.5	0	0
6:86082774	A	G	Intron 6	ss7213522516	0.5	0.4	0.714	0.5	0.25	0	0	0
6:86082909	T	A	Intron 6	rs663976879	0	0	0.071	0.071	0	0	0	0
6:86082919	C	A	Intron 6	ss7213522474	0	0	0	0	0	0	0.75	0
6:86082957	A	T	Intron 6	ss7213522533	0	0	0	0	0	0	0.5	0
6:86082990	A	T	Intron 6	ss7213522495	0	0	0	0	0	0	0.75	0
6:86082997	C	A	Intron 6	ss7213522523	0	0	0	0	0	0	0.75	0
6:86083018	C	T	Intron 6	rs650765963	0.5	0.6	0.857	0.714	0.25	1	0.25	0
6:86083274	C	T	Intron 7	rs650290003	0.5	0.4	0.714	0.5	0.25	0.5	0	0
6:86083367	C	T	Intron 7	ss7213522469	0	0	0	0.071	0	0	0	0
6:86083375	A	T	Intron 7	rs670602258	0.071	0.1	0.071	0.071	0	0	0	0
6:86083446	C	G	Intron 7	ss7213522476	0.071	0.1	0.071	0.071	0	0	0	0
6:86083468	T	C	Intron 7	rs672510266	0.214	0.1	0	0.143	0.75	0	0	0
6:86083545	T	C	Intron 7	rs671603036	0	0	0.071	0.071	0	0	0	0
6:86083669	G	A	Intron 8	rs647311575	0	0	0	0.071	0	0	0	0
6:86083766	T	G	Intron 8	rs637646228	0	0	0.071	0.071	0	0	0	0
6:86083904	C	T	Intron 8	rs647536832	0	0.2	0.143	0.143	0	0	0	0
6:86083934	C	A	Intron 8	rs268293091	0.214	0.1	0	0.143	0.75	0	0	0
6:86083950	G	A	Intron 8	ss7213522543	0	0	0	0	0	0	0.75	0
6:86083978	G	A	Intron 8	ss7213522473	0	0	0	0	0	0	0.75	0
6:86084054	A	G	Intron 8	ss7213522472	0	0	0	0	0	0	0.5	0
6:86084055	G	A	Intron 8	rs639201084	0.214	0.1	0	0.143	0.75	0	0	0
6:86084134	G	A	Intron 8	ss7213522542	1	1	1	1	1	1	1	1
6:86084271	T	C	Intron 8	rs664744501	0	0.2	0.143	0.143	0	0	0	0
6:86084333	T	G	Intron 8	rs640842651	0	0.2	0.143	0.143	0	0	1	0
6:86084621	C	T	Intron 8	rs657989019	0.214	0.1	0	0	0	0	0	0
6:86084677	G	A	Intron 9	ss7213522512	0	0	0	0	0	0	0.75	0
6:86084693	C	T	Intron 9	rs655424804	0	0	0	0.071	0	0	0	0
6:86084966	T	G	Intron 10	rs645966821	0	0.2	0.143	0.143	0	0	0	0
6:86084994	T	G	Intron 10	rs639173338	0	0.2	0.143	0.143	0	0	0.75	0
6:86085355	G	A	Intron 11	ss7213522480	0	0	0	0	0	0	0.75	0
6:86085509	C	T	Intron 11	rs652327987	0.214	0.1	0	0.143	0.75	0	0	0
6:86085510	G	A	Intron 11	ss7213522498	0	0	0	0	0	0	0.75	0
6:86085537	A	G	Intron 11	rs656028209	0.786	0.8	1	1	1	1	1	1
6:86085554	A	G	Intron 11	ss7213522494	0.571	0.7	0.929	0.714	0.25	0.5	0.25	0
6:86085602	C	T	Intron 11	rs646472875	0.071	0.3	0.214	0.214	0	0.5	0	0
6:86085785	T	C	Intron 12	rs641824468	0	0	0	0	0	0.5	0	0
6:86085800	C	T	Intron 12	rs671372764	0	0.2	0.143	0.143	0	0	0	0
6:86085865	A	T	Intron 12	ss7213522510	0	0	0	0	0	0	1	0
6:86085957	T	C	Intron 12	rs268293094	0.571	0.6	0.857	0.714	0.25	0.5	1	0
6:86086078	G	A	Intron 12	rs659846254	0	0	0	0.071	0	0	0	0
6:86086172	C	T	Intron 12	ss7213522544	0	0	0	0	0	0	0.75	0
6:86086173	A	G	Intron 12	rs652900416	0	0	0	0	0	0.5	0.75	0
6:86086263	T	C	Intron 12	rs670976849	0	0	0	0	0	0	1	0
6:86086494	A	T	Intron 12	rs644311158	0.143	0.3	0.143	0.214	0.25	0	0	0
6:86086636	T	C	Intron 12	rs663986757	0.071	0.1	0.071	0.214	0.5	1	0	0
6:86086877	A	G	Intron 13	ss7213522546	0	0.1	0	0	0	0	0	0
6:86086928	C	T	Intron 13	ss7213522484	0	0	0	0	0	0	0.75	0
6:86087031	T	A	Intron 13	ss7213522511	0	0	0	0	0	0	0.75	0
6:86087211	T	C	Intron 13	ss7213522462	0	0.1	0	0	0	0	0	0
6:86087279	C	T	Intron 13	ss7213522500	0	0	0	0	0	0	0.75	0
6:86087295	A	G	Intron 13	ss7213522588	0	0	0	0	0	0	0.75	0
6:86087434	G	T	Intron 13	ss7213522572	0.786	0.9	1	1	1	1	1	1
6:86087491	A	G	Intron 13	rs643620370	0.071	0.1	0.071	0.214	0.5	1	0	1
6:86087527	C	T	Intron 13	rs669831305	0	0	0	0	0	0	0.75	0
6:86087723	C	T	Intron 13	rs648125115	0	0	0	0	0	0	0.75	0
6:86087822	C	T	Intron 13	rs661034506	0.071	0	0	0.071	0.5	0.5	0	0
6:86087879	G	A	Intron 13	rs652222554	0.143	0.3	0.143	0.214	0.25	0	0	0
6:86087888	C	T	Intron 13	rs268293095	0.5	0.5	0.786	0.571	0.25	0	0	0
6:86088079	G	A	Intron 13	rs661631200	0.071	0.1	0.071	0.071	0	0	0.75	0
6:86088144	A	C	Intron 13	rs642586927	0	0	0	0	0	0	0.75	0
6:86088167	A	C	Intron 13	ss7213522566	0.5	0.4	0.714	0.5	0.25	0	0	0
6:86088492	C	T	Intron 14	ss7213522565	0	0.1	0	0	0	0	0	0
6:86088596	T	C	Intron 15	rs268293098	0.571	0.5	0.786	0.571	0.25	0	0	0
6:86088687	G	C	Intron 15	rs155505547	0.214	0.4	0.214	42.9	0.75	1	1	1
6:86088752	C	A	Intron 15	rs635904428	0.214	0.4	0.214	42.9	0.75	1	1	1
6:86088978	C	T	Intron 15	rs650859238	0	0	0	0	0	0	1	0
6:86089096	C	T	Intron 15	rs155505548	0	0.2	0.143	0.143	0	0	0	0
6:86089180	T	C	Intron 15	rs657264266	0.071	0.1	0.071	0.071	0	0	0	0
6:86089260	A	G	Intron 15	rs649653184	0	0	0	0.071	0.5	0	0	0
6:86090061	G	A	Intron 16	ss7213522585	0.143	0.1	0	0.071	0.25	0	0	0
6:86090117	G	A	Intron 16	rs645772903	0	0	0	0	0	0	0.75	0
6:86090539	C	T	Intron 17	rs648831418	42.9	0.4	0.714	0.5	0.25	0	0	0
6:86090729	C	G	Intron 17	rs646267683	0.214	0.4	0.214	42.9	0.75	1	1	1
6:86090858	C	T	Intron 17	ss7213522568	0	0	0	0	0	0	0.75	0
6:86091082	A	G	Intron 17	ss7213522586	0.143	0.2	0.571	0.214	0.25	0	0	0
6:86091085	C	T	Intron 17	ss7213522571	0	0.1	0	0	0	0	0	1
6:86091181	G	A	Intron 17	ss7213522602	1	1	1	1	1	1	1	1
6:86091276	C	T	Intron 17	rs649903418	0.143	0.3	0.143	0.214	0.25	0	0	0
6:86091489	C	G	Intron 17	rs639385232	0	0.1	0	0	0	0	0	0
6:86091502	G	A	Intron 17	ss7213522608	0	0	0	0.071	0	0	0	0
6:86091505	A	G	Intron 17	rs659735794	0.071	0.1	0.071	0.071	0	0	0	0
6:86091990	A	G	Intron 17	ss7213522612	0.214	0.4	0.214	42.9	0.75	1	1	1
6:86091991	C	T	Intron 17	ss7213522567	0	0	0	0	0	0	0.75	0
6:86092122	T	C	Intron 17	rs667508409	0.071	0.1	0.071	0.214	0.5	1	0	0
6:86092189	G	A	Intron 17	ss7213522561	0	0	0	0	0	0	0.75	0
6:86092199	A	G	Intron 17	rs656242277	0.143	0.3	0.143	0.214	0.25	0	0	0
6:86092271	A	G	Intron 17	rs671840427	0	0.2	0.143	0.143	0	0	0	0
6:86092634	A	G	Intron 17	ss7213522577	0	0.3	0.071	0.25	0.25	0	0	0
6:86092642	C	A	Intron 17	ss7213522592	10	0.3	0.214	0.25	0.25	0	0	0
6:86092997	G	A	Intron 17	ss7213522606	0.071	0	0	0	0	0	0.5	0
6:86093125	G	A	Intron 17	ss7213522569	0	0	0.071	0	0	0	0	0
6:86093184	A	G	Intron 17	rs268293099	0.214	0.4	0.214	42.9	0.75	1	1	1
6:86093225	C	A	Intron 17	rs645218970	0.143	0.3	0.143	0.214	0.25	0	0	0
6:86093348	T	C	3'UTR	ss7213522599	0	0	0	0	0	0	0.75	0
6:86093378	G	C	3'UTR	rs638259886	0	0	0	0	0	0	0.5	0
6:86093399	C	T	3'UTR	ss7213522562	0.571	0.5	0.786	0.571	0.25	0	0	0
6:86093465	T	C	3'UTR	rs652734639	0.071	0.1	0.071	0.071	0	0	0	0
6:86093530	G	A	3'UTR	ss7213522591	0	0	0.071	0.071	0	0	0	0
a: Capra hircus autosome (CHR) position relative to reference sequences: NC_030813.
