# Supplementary material for: Capture Sequencing to Explore and Map Rare Casein Variants in Goats
Source: Front Genet. 2021 Feb 23;12:620253. doi: 10.3389/fgene.2021.620253 (PMC7940697; doi:10.3389/fgene.2021.620253)
Supplement: Supplementary Table 6 — Sequence variation at the CSN3 gene. [file Table_6.xlsx]

## Sheet: Sheet1
Supplementary Table 6: Sequence variation at the CSN3 gene.
CHR positiona	Ref allele	Alt allele	Type of variant	SNP ID	Frequency of alternative allele
					Nubian (7)	Desert (5)	Nilotic (7)	Taggar (7)	Saanen (2)	Bezoar ibex (2)	Nubian ibex (2)	Alpine ibex (1)
6:86194112	C	G	Upstream	rs660250435	0.21	0	0.13	0.14	0.75	1	0	0
6:86194339	G	A	Upstream	rs653035475	0.14	0.2	0.07	0	0	0	1	0
6:86194382	C	T	Upstream	rs663295906	0	0	0.14	0.07	0.25	0	0	0
6:86194681	A	G	Upstream	ss7213522611	0	0.1	0.07	0.29	0	0	0	0
6:86194906	T	A	Upstream	ss7213522615	0	0	0	0	0	0	0.75	1
6:86194917	C	G	Upstream	ss7213522596	0	0	0	0	0	0	0.75	1
6:86195130	G	A	Upstream	rs671244533	0.14	0.1	0	0	0	0	0.25	0
6:86195234	G	A	Upstream	ss7213522563	0	0	0	0	0	0	0.5	1
6:86195343	G	T	Upstream	rs644595625	0.07	0.1	0.07	0.29	0	0	0	0
6:86196117	G	C	Upstream	rs155505555	0.21	0.4	0.14	0.29	0	0	1	0
6:86196168	T	G	Upstream	rs155505556	0.21	0.3	0.07	0	0	0	0	0
6:86196207	G	A	Upstream	ss7213522595	0	0	0	0	0	0	0.75	0
6:86196358	C	T	Upstream	rs636747701	0.14	0.1	0.14	0.14	0.75	1	0.75	0
6:86196545	C	T	Upstream	ss7213522593	0	0	0.07	0.14	0.75	1	0	0
6:86196737	G	A	Upstream	rs644683886	0	0	0.07	0.07	0.25	0	0	0
6:86196836	C	T	Upstream	rs670826408	0	0.1	0.07	0.07	0	0	0	0
6:86196912	G	T	Upstream	rs155505560	0.57	0.4	0.64	0.5	0.25	0	0	0
6:86197111	A	G	Upstream	ss7213522574	0.29	0.6	0.36	0.5	0.75	1	0	0
6:86197172	C	T	Upstream	ss7213522598	0	0	0	0	0	0	0.75	0
6:86197296	C	T	5' UTR	ss7213522594	0	0	0	0	0	0	0.75	0
6:86197531	T	G	Intron 1	rs643115658	0.14	0.3	0.14	0.14	0.75	1	0	0
6:86197567	G	A	Intron 1	ss7213522589	0	0	0	0	0	0	1	0
6:86197703	T	C	Intron 1	rs658418251	0	0	0.07	0.07	0.25	0	0	0
6:86197776	C	T	Intron 1	rs668638437	0.21	0.1	0	0	0	0	0	0
6:86198001	T	C	Intron 1	rs646739639	0.21	0.1	0	0	0	0	0	0
6:86198066	G	T	Intron 1	rs655567919	0.21	0.1	0	0	0	0	0.5	1
6:86198097	A	G	Intron 1	rs670552931	0	0	0.07	0.07	0.25	0	0	0
6:86198178	A	G	Intron 1	rs648767285	0.14	0.1	0	0	0	0	0	0
6:86198253	C	T	Intron 1	rs654659874	0	0.2	0.14	0.36	0	0	0	0
6:86198254	A	G	Intron 1	rs672128267	0	0.2	0.14	0.36	0	0	0	0
6:86198298	A	G	Intron 1	rs637181196	0.36	0.6	0.36	0.5	0.75	1	1	1
6:86198325	A	G	Intron 1	rs647200355	0	0	0	0.07	0.5	0	0	0
6:86198500	C	T	Intron 1	rs635707532	0.21	0.1	0	0	0	0	0	0
6:86198515	C	A	Intron 1	ss7213522580	0	0	0	0	0	0	0.75	0
6:86198530	C	T	Intron 1	rs268293102	0.21	0.1	0.07	0	0	0	0.75	1
6:86198606	A	G	Intron 1	rs639963515	0.21	0.1	0.07	0	0	0	1	1
6:86198669	G	A	Intron 1	rs637850552	0	0.1	0.07	0.07	0	0	0	0
6:86198726	G	C	Intron 1	rs650279875	0.36	0.6	0.36	0.5	0.75	1	1	1
6:86198899	G	A	Intron 1	rs665434956	0.21	0.1	0	0	0	0	1	1
6:86199493	G	C	Intron 1	ss7213522578	0	0	0	0	0	0	0.75	0
6:86199526	T	C	Intron 1	rs649203676	0.57	0.4	0.64	0.5	0.25	0	0	0
6:86199530	G	A	Intron 1	ss7213522590	0	0	0	0	0	0	1	0
6:86199914	A	G	Intron 2	rs648645475	0.21	0.1	0	0	0	0	0.75	1
6:86200169	C	A	Intron 2	rs647614966	0.21	0.1	0	0	0	0	0	0
6:86200202	C	A	Intron 2	rs662104827	0.14	0.1	0	0.07	0	0	0	0
6:86200203	T	C	Intron 2	rs635533911	0.14	0.1	0	0	0	0	0	0
6:86200242	T	A	Intron 2	rs642231637	0.21	0.1	0	0	0	0	1	1
6:86200313	C	T	Intron 2	rs661142210	0.36	0.4	0.07	0	0	0	0	0
6:86200441	T	C	Intron 2	rs639176354	0.36	0.4	0.07	0	0	0	1	1
6:86200602	A	G	Intron 2	ss7213522603	0	0	0	0	0	0	0.75	0
6:86200610	C	T	Intron 2	rs644364553	0	0.1	0.07	0.29	0	0	0	0
6:86200639	T	C	Intron 2	ss7213522582	0	0	0	0	0	0	0.75	0
6:86200725	T	C	Intron 2	rs661049096	0.21	0.1	0	0	0	0	0	0
6:86200781	A	T	Intron 2	rs638871788	0.14	0.1	0	0	0	0	0	0
6:86200839	C	T	Intron 2	rs662482690	0	0.1	0.07	0.07	0	0	0	0
6:86200921	T	C	Intron 2	rs654100191	0	0	0	0.07	0.5	0	0	0
6:86200971	A	G	Intron 2	rs663843297	0	0	0.07	0.07	0.25	0	0	0
6:86201245	C	T	Intron 2	rs641965418	0	0	0.07	0.07	0.25	0	0	0
6:86201340	A	G	Intron 2	rs667630997	0.36	0.5	0.43	0.57	0.75	1	-	1
6:86202115	C	T	Intron 2	ss7213522583	0.14	0.1	0	0.07	0.5	0	0	0
6:86202519	C	T	Intron 2	rs651543843	0	0.2	0.14	0.36	0	0	0	0
6:86202532	C	A	Intron 2	ss7213522576	0.14	0.1	0	0.07	0.5	0	0	0
6:86202547	A	G	Intron 2	rs653718727	0.36.	0.6	0.36	0.5	0.75	1	1	1
6:86202557	T	A	Intron 2	ss7213522605	0	0	0	0	0	1	0	0
6:86202654	C	T	Intron 2	rs660122697	0	0	0	0.07	0.5	0	0	0
6:86202834	T	G	Intron 2	ss7213522573	0.14	0.1	0	0.07	0.5	0	0.5	1
6:86202839	A	G	Intron 2	ss7213522609	0.14	0.2	0	0	0	0	0	0
6:86202890	A	C	Intron 2	ss7213522579	0	0.2	0.21	0.43	0.25	1	0	0
6:86202971	C	T	Intron 2	rs671279407	0.57	0.4	0.64	0.5	0.25	0	0	0
6:86203026	T	C	Intron 2	rs644990314	0.14	0	0	0.07	0.5	0	0.5	1
6:86203045	C	T	Intron 2	rs660424522	0.14	0	0	0.07	0.5	0	0.5	1
6:86203651	T	A	Intron 2	rs637749436	0.14	0.1	0	0	0	0	0	0
6:86203724	A	G	Intron 2	rs268293105	0.37	0.4	0.07	0.07	0.5	0	0.75	1
6:86203933	T	C	Intron 2	ss7213522564	0.21	0.3	0.07	0	0	0	0	0
6:86203934	C	T	Intron 2	ss7213522587	0.14	0.1	0	0.07	0.5	0	0	0
6:86203961	C	T	Intron 2	rs268293106	0.21	0.3	0.07	0	0	0	0	0
6:86204111	T	C	Intron 2	ss7213522600	0	0	0	0	0	0	0	1
6:86206557	G	A	Intron 2	rs642822179	0	0.2	0.14	0.37	0	0	0	0
6:86206791	A	C	Intron 3	rs644115843	0	0.1	0.07	0.29	0	0	0	0
6:86206804	C	T	Intron 3	rs641819400	0	0	0.07	0.07	0.25	1	0	0
6:86206836	C	T	Intron 3	ss7213522613	0.57	0.4	0.64	0.5	0.25	0	0	0
6:86206854	G	T	Intron 3	rs667119780	0.36	0.4	0.07	0.07	0.5	0	0.5	1
6:86206948	G	A	Intron 3	rs655180762	0.14	0.1	0	0.07	0.5	0	0.75	0
6:86206984	G	A	Intron 3	rs670984323	0.14	0.1	0	0.07	0.5	0	0.75	0
6:86207029	G	A	Intron 3	rs648370157	0	0	0	0.07	0.5	0	0	0
6:86207177	A	G	Intron 3	rs637282356	0	0.2	0.14	0.36	0	0	0	0
6:86208220	T	C	Intron 3	rs659325059	0	0.1	0.07	0.07	0	0	0	0
6:86208320	T	G	Intron 3	rs648071740	0	0.1	0.07	0	0	0	0	0
6:86208457	A	G	Intron 3	ss7213522570	0.14	0.1	0	0	0	0	0	0
6:86208458	T	G	Intron 3	ss7213522584	0.14	0.1	0	0	0	0	0	0
6:86208510	G	A	Intron 3	rs665603412	0.07	0	0.14	0	0	0	0	0
6:86208747	T	G	Intron 3	rs643689040	0.21	0.1	0.07	0.14	0.75	0	0	0
6:86209366	A	G	3' UTR	ss7213522601	0	0	0	0	0	0	1	0
6:86209492	G	T	Intron 4	rs664468313	0	0	0	0.07	0.5	0	0	0
6:86209519	C	T	Intron 4	rs653068378	0.21	0.2	0	0	0	0	0	0
6:86209600	G	A	Intron 4	rs672371280	0.14	0.1	0	0.07	0.5	0	0.75	1
6:86209768	A	G	Intron 4	rs268293115	0.57	0.5	0.64	0.5	0.25	0	0	0
6:86210163	A	C	Intron 4	rs652943358	0.14	0.1	0	0.07	0.5	0	1	1
6:86210563	T	C	Intron 4	rs668098254	0.14	0.1	0	0.07	0.5	0	0	0
6:86210763	A	G	Intron 4	rs647914105	0.14	0.1	0	0.07	0.5	0	0.5	1
6:86210947	C	T	Intron 4	rs671728405	0.14	0.1	0	0	0	0	0	0
6:86210964	C	G	Intron 4	rs660374413	0.14	0.1	0	0.07	0.5	0	0	0
6:86211031	G	C	Intron 4	rs658977354	0	0	0	0.07	0.5	0	0	0
6:86211050	T	C	Intron 4	rs652030065	0	0	0.07	0.07	0.25	0	0	0
6:86211092	A	G	Intron 4	ss7213522581	0.21	0.2	0	0	0	0	0	0
6:86211096	A	T	Intron 4	rs636479804	0	0	0.07	0.07	0.25	0	0	0
6:86211128	T	G	Intron 4	rs644593942	0	0	0	0.07	0.5	0	0	0
6:86211161	A	G	Intron 4	ss7213522614	0	0	0	0	0	0	0.75	1
6:86211321	C	T	3' UTR	ss7213522607	0	0	0.07	0	0	0	0	0
a: Capra hircus autosome (CHR) position relative to reference sequences: NC_030813.
